# Supplementary material for: Cinnamomum cassia Modulates Key Players of Gut–Liver Axis in Murine Lupus
Source: Biomedicines. 2025 Dec 19;14(1):6. doi: 10.3390/biomedicines14010006 (PMC12837613; doi:10.3390/biomedicines14010006)
Supplement: Supplementary file 1 [file biomedicines-14-00006-s001.zip]

Archive with 1 entries (1 files):
- biomedicines-3997645-supplementary.pdf
